# Supplementary material for: The D84G mutation in STIM1 causes nuclear envelope dysfunction and myopathy in mice
Source: J Clin Invest. 2024 Feb 1;134(7):e170317. doi: 10.1172/JCI170317 (PMC10977986; doi:10.1172/JCI170317)
Supplement: Supporting data values [file jci-134-170317-s180.xlsx]

## Sheet: 1A
Age weeks	WT
5	20.7	20.6	19.1	20	21.3	20.8	19.1	21.2	22.3	19			20.41
12	26.7	26.2	25.4	26.6	27.3								26.44
26	30.6	27.03	29.55	33.5	32.4								30.616
52	28	32	34	42	40.4	36							35.4
104	33.04	34.92	34.92	37.29	30.87	34.6	32.7	34.9	43.6				35.2044
	D84G
5	15.7	15.5	17	15.8	17.4	17	16.1	16.7	16.8				16.4444
12	23.8	24.5	25.7	23.5									24.375
26	25.76	26.1	25.9	28.6	26.7	26.5	32.2						27.3943
52	26	26	32	30	28	28	30						28.5714
104	25.87	32.59	25.3	26.8	24.9	26.1							26.9267
	TTEST			ANOVA 0.0228
	<0.000001
	0.007633
	0.045283
	0.009228
	0.000423

## Sheet: 1B
	edl dry	ta dry	sol dry	ga dry	tib
wt	0.0003245	0.00147647	0.0003245		18.49
	0.000276743	0.00127728	0.000298031		18.79
	0.000292683	0.00147967	0.000336043		18.45
	0.000338613	0.00172583	0.000316767		18.31
	0.000357143	0.00148268	0.000281385		18.48
	0.000287524	0.00120858	0.000277778	0.00195906	20.52
	0.000286269	0.0013149	0.000286269	0.00154779	20.61
	0.000314685	0.00136863	0.0002997	0.00194306	20.02
sax	0.000205078	0.00120117	0.000253906		20.48
	0.000237972	0.000977755	0.000237972		19.33
	0.000291419	0.00119806	0.000323799		18.53
	0.000341975	0.00139548	0.0003861		18.13
	0.000237197	0.00090027	0.000312668		18.55
	0.000226171	0.000915455	0.000420032		18.57
	0.000254065	0.000828252	0.000294715	0.000802846	19.68
	0.000208437	0.000843672	0.000297767	0.00104218	20.15
	0.000260824	0.00102243	0.000344288	0.000980699	19.17
ttest	0.00513758	0.000449662	0.447551	0.0100155
av w	0.00030977	0.00141676	0.000302559	0.00181664
av s	0.00025146	0.00103139	0.000319028	0.000941909
	Normalized to tib
wt	0.3245	1.47647	0.3245	0
	0.276743	1.27728	0.298031	0
	0.292683	1.47967	0.336043	0
	0.338613	1.72583	0.316767	0
	0.357143	1.48268	0.281385	0
	0.287524	1.20858	0.277778	1.95906
	0.286269	1.3149	0.286269	1.54779
	0.314685	1.36863	0.2997	1.94306
	0	0	0	0
sax	0.205078	1.20117	0.253906	0
	0.237972	0.977755	0.237972	0
	0.291419	1.19806	0.323799	0
	0.341975	1.39548	0.3861	0
	0.237197	0.90027	0.312668	0
	0.226171	0.915455	0.420032	0
	0.254065	0.828252	0.294715	0.802846
	0.208437	0.843672	0.297767	1.04218
	0.260824	1.02243	0.344288	0.980699
	0	0	0	0
ttest	0.00513758	0.00226163	0.447551	0.0100155
av w	0.30977	1.41676	0.302559	1.81664
av s	0.25146	1.03139	0.319028	0.941909
	0	0	0	0

## Sheet: 1C
Time (months)	WT								D84G
0.75	0.6	0.9	0.7						0.5	0.6	1.2
3	0.5	0.4	0.9						4.3	5.3	4.6
6	0.7	1.2	0.9	2.2	0.3				10.3	9.8	6.6	13.6	12.6	9.2
12	3.2	6.9	2.5						11.5	17.9	10.4
TTEST	WT AV	D84G AV
0.897644	0.733333	0.766667
0.00114285	0.6	4.73333
0.000134244	1.06	10.35
0.0396693	4.2	13.2667

## Sheet: 2D
	WT BIP	D84G BIP	WT PDIA	D84G PDI	WT SDF2	D*$G SDF2	WT GADD45	D84G GADD454	WT Myog	D84G Myog	WT Pax7	D84G Pax	WT MYSTN	D84G MYSTN	WT CRYAB	D84G CRYAB
	0.997784	2.66516	0.630442	0.5728	0.866132	3.24055	1.08685	3.46653	1.47414	2.68867	1.47552	2.25638	0.957529	0.568587	0.963981	2.79298
	0.830431	2.45475	0.730965	3.03681	0.854774	1.97192	0.845248	2.61043	0.800798	3.94155	0.983101	3.51658	1.01373	0.531358	0.728084	2.58545
	0.93035	2.73631	1.22288	2.69117	1.1475	1.97759	0.748454	3.04762	0.605472	6.3345	0.873303	4.39948	1.06115	0.467575	1.16117	2.74455
	1.24143	3.37664	1.41571	2.02334	1.13159	3.45422	1.31944	8.27146	1.11959	9.05876	0.668077	5.24702	0.967588	0.608368	1.14677	5.65169
Average	1	2.80821	1	2.08103	1	2.66107	1	4.34901	1	5.50587	1	3.85487	1	0.543972	1	3.44367
ttest	0.0002		0.1101		0.0065		0.0449		0.0191		0.005		<0.0001		0.0168

## Sheet: 3BandC
	4B						4C
	spontaneous						stimulated
	wt	d84g					wt	d84g
	1.07526	1.63434					7.85562	2.53348
	1.29647	1.61496					3.28575	1.94475
	1.04099	2.21363					2.28889	4.69248
	0.652575	3.10175					2.29004	2.79547
	2.5007	2.0665					2.04514	2.64188
	3.16156	1.44731					3.16634	1.93781
	2.57703	2.81438					2.64093	2.85772
	1.03173	5.02778					5.04058	2.52466
	0.818884	2.80064					2.51466	1.96856
	2.17264						5.512
	1.44918						3.03521
	1.3						2.9
	1.7						3.03
	1.8						2.9
av	1.61265	2.52459					3.46465	2.6552
ttest	0.0495285						0.130093
	wt			=			d84g
	spont	stim					spont	stim
25 wt1	1.07526	7.85562				25sax1	1.63434	2.53348
25 wt3	1.29647	3.28575				25sax3	1.61496	1.94475
29 wt1	1.04099	2.28889				25sax4	2.21363	4.69248
29 wt2	0.652575	2.29004				25sax6	3.10175	2.79547
29 wt5	2.5007	2.04514				25sax5	2.0665	2.64188
29 wt6	3.16156	3.16634				29sax1	1.44731	1.93781
29 wt8	2.57703	2.64093				29sax2	2.81438	2.85772
1wt1	1.03173	5.04058				29sax4	5.02778	2.52466
1wt2	0.818884	2.51466				1sax1	2.80064	1.96856
1wt5	2.17264	5.512
1wt6	1.44918	3.03521
22wt1	1.3	2.9
22wt6	1.7	3.03
22wt8	1.8	2.9

## Sheet: 3D
	wt	d84g
	0.206713	0.189457
	0.195	0.248557
	0.24385	0.1429
	0.134917	0.230417
	0.149767	0.209
	0.221117	0.25674
	0.2635	0.208014
	0.268967	0.139371
	0.236483	0.3295
	0.225317	0.127967
	0.1867	0.276583
	0.1752	0.293317
	0.20206	0.185517
	0.315867	0.257883
	0.23385	0.219533
	0.292767	0.263286
	0.245783	0.203257
	0.19525	0.175914
	0.300733	0.195414
	0.247817	0.242671
	0.270917	0.197433
	0.21575	0.2135
	0.23234	0.162814
	0.23352	0.19935
	0.16012	0.25545
	0.21244	0.308167
	0.20602	0.2396
	0.159267	0.21338
	0.279817	0.219567
	0.172067	0.223667
	0.2839	0.2459
	0.253233	0.24394
	0.2124	0.25902
	0.2135	0.21104
	0.167667	0.2312
	0.1174	0.217717
	0.23876	0.228633
	0.23704	0.20288
	0.14406	0.203067
	0.217214	0.241467
	0.216757	0.265133
	0.158371	0.245183
	0.212114	0.1625
	0.239543	0.180567
	0.210129	0.165017
	0.153243	0.18582
	0.206817	0.2915
	0.11895	0.16444
	0.19265	0.1473
	0.206733	0.195683
	0.244033	0.1837
	0.18876	0.176783
	0.20275	0.178483
	0.252667	0.125317
	0.20468	0.26322
	0.2909	0.198567
	0.244867	0.205833
	0.2344	0.226067
	0.23766	0.19178
	0.25062	0.22434
	0.248983	0.2059
	0.240767	0.217133
	0.183133	0.175567
	0.260033	0.16646
	0.25415	0.1838
	0.24336	0.148417
	0.292333	0.327146
	0.205083	0.190367
	0.20144	0.18846
	0.2504	0.16555
	0.23465	0.3295
	0.256583	0.201583
	0.26234	0.12204
	0.19882	0.22012
	0.19085	0.23906
	0.159833	0.17956
	0.209183	0.279671
	0.2137	0.237617
	0.33445	0.293117
	0.29208	0.20005
	0.2736	0.20736
	0.238883	0.26865
	0.17404	0.212917
	0.2341	0.256833
	0.257467	0.24952
	0.2303	0.219933
	0.231917	0.1969
	0.286767	0.17694
	0.2531	0.23366
	0.21662	0.26994
	0.219567	0.22044
	0.20062	0.287657
	0.16695	0.251617
	0.202633	0.26376
	0.16204	0.18634
	0.18132	0.1779
	0.1407	0.1731
	0.17174	0.146457
	0.14285	0.236217
	0.25255	0.1625
	0.2549
	0.239
	0.16664
	0.1817
	0.29025
	0.16098
	0.21358
	0.21975
	0.214117
	0.236283
	0.183317
	0.26274
	0.24908
	0.197683
	0.17064
	0.17106
	0.194117
	0.1343
	0.23066
	0.19214
	0.258267
	0.26586
	0.273783
	0.23484
	0.219366	0.215601

## Sheet: 3G
WT	D84G
9.917	5.617
5.212	3.696
5.006	7.74
6.634	3.472
6.986	10.72
4.237	12.44
8.037	11.79
5.316	15.11
13.05	8.076
6.497	9.362
4.456	7.048
11.38	5.33
8.82	6.745
8.693	6.826
7.705	12.15
12.14	7.402
5.087	7.611
8.168	6.346
6.473	7.852
5.933	7.219
7.555	9.223
9.234	9.573
9.365	8.087
7.147	6.572
9.632	5.045
9.295	12.26
7.76827	8.20431

## Sheet: 3H
STIMULATION	WT
100	0.05365	0.073283	0.038617	0.06989	0.07372	0.00796	0.10258	0.0808	0.06787	0.02845	0.023	0.0163	0.0192	0.061683	0.09515	0.051183	0.010017	0.004233	0.0066	0.008308	0.006025	0.005497	0.006517	0.010317	0.059014	0.0644	0.061379	0.014786	0.02327	0.02107	0.02817	0.0073	0.060133	0.005617	0.00695	0.007867	0.00556	0.00727	0.02193	0.03093	0.01929	0.00236	0.004917	0.008917	0.005967	0.003183	0.008079	0.004543	0.010336
200	0.0367	0.108133	0.047867	0.11074	0.13532	0.08851	0.12053	0.0893	0.07837	0.0351	0.04725	0.03455	0.03935	0.080908	0.114225	0.067183	0.055917	0.011333	0.0037	0.053058	0.031275	0.064697	0.074917	0.145117	0.088364	0.0967	0.157679	0.055736	0.09772	0.08237	0.13542	0.0066	0.046733	0.020017	0.023	0.024367	0.00691	0.09442	0.10198	0.17678	0.09589	0.08466	0.065817	0.097067	0.021517	0.017883	0.032429	0.057343	0.058136
500	0.16755	0.147383	0.103017	0.12214	0.14202	0.12306	0.16523	0.14465	0.11707	0.12485	0.1347	0.11045	0.12155	0.100133	0.1333	0.083183	0.086967	0.091233	0.0876	0.088058	0.055575	0.024497	0.066467	0.144517	0.135314	0.11625	0.125579	0.030636	0.12632	0.10747	0.15842	0.02835	0.144133	0.088067	0.1569	0.090617	0.03541	0.14702	0.08898	0.15613	0.08814	0.08496	0.029267	0.122817	0.019567	0.118183	0.051329	0.024943	0.071936
1000	0.2492	0.146433	0.128817	0.12824	0.15102	0.15686	0.22018	0.2173	0.17757	0.1587	0.1565	0.1327	0.1389	0.126583	0.18855	0.112133	0.105617	0.113433	0.1221	0.127808	0.097525	0.084297	0.081567	0.147517	0.139364	0.1416	0.152979	0.042886	0.15802	0.13522	0.19302	0.0356	0.158033	0.079567	0.1323	0.086417	0.02606	0.12447	0.11933	0.17228	0.10149	0.08066	0.145967	0.228717	0.066117	0.142933	0.033379	0.080143	0.122386
2000	0.1281	0.132383	0.143417	0.14469	0.16357	0.14416	0.22443	0.23715	0.18397	0.1839	0.17355	0.1293	0.13865	0.125533	0.1888	0.204333	0.109567	0.120433	0.1302	0.162408	0.095125	0.059047	0.095967	0.192017	0.146064	0.13345	0.150179	0.034886	0.16112	0.14022	0.20497	0.04965	0.183983	0.122967	0.15115	0.089567	0.03646	0.17447	0.12413	0.17578	0.09664	0.10396	0.156717	0.223567	0.061167	0.187633	0.094579	0.110043	0.134686
5000	0.10975	0.113433	0.143367	0.15784	0.16182	0.12156	0.17233	0.2102	0.14692	0.21755	0.16075	0.13305	0.19795	0.135133	0.18425	0.271583	0.096217	0.096533	0.1182	0.179308	0.119475	0.111947	0.107117	0.192417	0.168014	0.12975	0.158329	0.038536	0.19632	0.16692	0.23182	0.0756	0.162683	0.138667	0.1709	0.111417	0.03906	0.19157	0.09553	0.20548	0.08754	0.12306	0.143367	0.244217	0.107567	0.191883	0.122629	0.110643	0.140136
[truncated: 60 more columns]

## Sheet: 3I
	WT
500	108.224	99.4835	103.85	99.4771	98.8753	103.419	97.9503	97.1738	104.558	103.226	104.058	99.5912	105.193	103.588	102.078	103.482	97.4265	99.183	102.336	103.258	101.779	102.764	103.502	103.298	106.826	103.898	100.967	102.898	105.567	105.883	101.124	103.53	102.165	103.987	104.6	96.6969	104.868	101.124	101.945	100.779	105.128	105.305	105.068	103.63	100.127	101.923	89.9465	94.5477	95.1046
2000	108.916	107.219	110.98	102.051	107.711	103.023	109.192	101.393	107.956	108.055	107.766	117.83	106.57	106.428	111.085	105.821	101.955	100.858	108.191	105.75	100.605	106.377	104.186	103.922	103.112	110.832	100.931	113.745	113.742	107.213	107.064	110.183	110.398	109.645	109.589	101.654	110.271	103.468	110.965	105.457	111.462	109.947	113.272	104.322	106.363	111.176	114.437	105.376	103.995

## Sheet: 3K
WT STIM1	D84G STIM1	WT RyR	D84G RYR	WT Casq	D84G Casq	WT SERCA	D84G SERCA
0.797676	0.753689	0.475928	0.610488	0.182888	0.789435	1.1	0.5845
0.797862	0.829141	0.763944	0.698692	0.320978	0.634104	0.89	0.7283
0.707838	0.778463	0.508608	0.596674	0.177188	0.721671	0.78	0.69452
0.740154	0.882055	0.493141	0.634537	0.213702	1.03422	0.8912	1.01511
0.716054	0.747599	0.638786	0.400864	0.258164	0.79531	1.0045	0.75
	0.649957		0.232978		0.357877		0.76943
PROTEIN
WT SLN	D84G SLN
1.53901	18.0421
1.11254	24.9831
0.348454	25.92
1.78635	28.2418

[truncated: 20 more sheets: 4A, 4B, 4C Grip, 5g, 6b, 6d, 7B, 7d, 7F, 7G, S1A, S1B, S1C, S1D, S1G, S1J, S2B, S2D, s3a, s3b]
